# Supplementary material for: GPR64, Screened from Ewing Sarcoma Cells, Is a Potential Target for Antibody-Based Therapy for Various Sarcomas
Source: Cancers (Basel). 2022 Feb 5;14(3):814. doi: 10.3390/cancers14030814 (PMC8834492; doi:10.3390/cancers14030814)
Supplement: Supplementary file 1 [file cancers-14-00814-s001.zip]

Archive with 1 entries (1 files):
- cancers-1573126-supplementary.pdf
